# Supplementary material for: Seasonal Transition in the Dominance of Photoautotrophic and Heterotrophic Protists in the Photic Layer of a Subtropical Marine Ecosystem
Source: Environ Microbiol Rep. 2025 Jul 14;17(4):e70126. doi: 10.1111/1758-2229.70126 (PMC12256934; doi:10.1111/1758-2229.70126)
Supplement: Supplementary file 3 — Table S2: Supporting Information. [file EMI4-17-e70126-s002.csv]

Functional groups assignment based on genera from the GoA and the Tara Ocean stations. 999=no information
cluster	Genus	functional_group	sizeMin	sizeMax	Cover	Shape	Spicule	Symmetry	Polarity	Colony	Motility	Chloroplast	Plast_Origin	Ingestion	Behaviour	Mutualistic_Host	Symbiontic	Mucilage	Cyst_Spore	Ploidy
1	Alexandrium	pico-nano-micro-auto	10_50	50_100	Organic	Round	0	Asymetrical	Heteropolar	None	Swimmer	1	Constitutive	Phagotrophic	999	999	No	999	0	999
	Algirosphaera	pico-nano-micro-auto	0_10	0_10	Calcareous	Round	0	Asymetrical	Heteroploar	None	Swimmer	1	Constitutive	No	999	999	No	999	0	Haplodiplont
	Amphidinium	pico-nano-micro-auto	0_10	10_50	Naked	Elongated	0	Asymetrical	Heteroploar	None	Swimmer	999	999	999	999	999	No	999	0	999
	Amphidoma	pico-nano-micro-auto	10_50	10_50	Organic	Round	1	Asymetrical	Heteropolar	None	Swimmer	1	Constitutive	No	999	999	No	999	0	999
	Apedinella	pico-nano-micro-auto	0_10	10_50	Siliceous	Round	1	Bilateral	Heteropolar	None	Swimmer	1	Constitutive	No	999	999	No	999	0	999
	Aureococcus	pico-nano-micro-auto	0_10	0_10	Naked	Round	0	Bilateral	Heteroploar	None	Floater	1	Constitutive	No	999	999	No	999	0	999
	Bathycoccus	pico-nano-micro-auto	0_10	0_10	Organic	Round	0	Bilateral	Heteroploar	None	Floater	1	Constitutive	No	999	999	No	999	0	999
	Biecheleria	pico-nano-micro-auto	0_10	10_50	Organic	Round	1	Asymetrical	Heteropolar	None	Swimmer	1	Constitutive	Myzocytotic	Cruise_Feeder	999	No	999	1	999
	Blastodinium	pico-nano-micro-auto	0_10	500_	Organic	Elongated	0	Bilateral	Heteroploar	None	999	1	Constitutive	Myzocytotic	Passive_Ambush_Feeder	999	Parasite	999	1	999
	Ceratoperidinium	pico-nano-micro-auto	50_100	100_500	Naked	Elongated	0	Asymetrical	Heteroploar	None	Swimmer	1	Constitutive	Phagotrophic	999	999	999	999	1	Haplodiplont
	Chloroparvula	pico-nano-micro-auto	999	999	Organic	Elongated	0	Bilateral	Heteropolar	None	Swimmer	1	Constitutive	No	999	999	999	999	999	999
	Chloropicon	pico-nano-micro-auto	999	999	Organic	Elongated	0	Bilateral	Heteropolar	None	Swimmer	1	Constitutive	No	999	999	999	999	999	999
	Chrysochromulina	pico-nano-micro-auto	0_10	10_50	Organic	Round	0	Bilateral	Heteroploar	None	Swimmer	1	Constitutive	Phagotrophic	Active_Ambush_Feeder	999	No	1	0	Haplodiplont
	Cryptomonadales_XX	pico-nano-micro-auto	0_10	10_50	Naked	Elongated	0	Bilateral	Heteroploar	None	Swimmer	1	Constitutive	No	999	999	No	999	0	999
	Cucumeridinium	pico-nano-micro-auto	10_50	50_100	Naked	Round	0	Asymetrical	Heteroploar	None	Swimmer	1	Constitutive	Phagotrophic	999	999	No	999	0	999
	Dicrateria	pico-nano-micro-auto	0_10	10_50	Organic	Round	0	Bilateral	Heteroploar	None	Swimmer	1	Constitutive	No	999	999	No	999	0	999
	Dictyochales_X	pico-nano-micro-auto	10_50	50_100	Siliceous	Round	1	Spherical	Heteroploar	None	Swimmer	1	Constitutive	No	999	999	No	999	0	999
	Dolichomastigaceae_X	pico-nano-micro-auto	0_10	0_10	Organic	Round	0	Bilateral	Heteropolar	None	Swimmer	1	Constitutive	No	999	999	No	999	0	999
	Dolichomastigaceae-A	pico-nano-micro-auto	0_10	0_10	Organic	Round	0	Bilateral	Heteropolar	None	Swimmer	1	Constitutive	No	999	999	No	999	0	999
	Florenciellales_X	pico-nano-micro-auto	0_10	0_10	Naked	Round	0	Bilateral	Heteroploar	None	Swimmer	1	Constitutive	No	999	999	No	999	0	999
	Fragilidium	pico-nano-micro-auto	10_50	50_100	Organic	Round	0	Asymetrical	Heteropolar	None	Swimmer	1	Constitutive	Phagotrophic	Cruise_Feeder	999	No	999	1	999
	Goniodoma	pico-nano-micro-auto	10_50	10_50	Organic	Round	1	Asymetrical	Heteroploar	None	Swimmer	1	Constitutive	No	999	999	No	999	1	Haplodiplont
	Gonyaulax	pico-nano-micro-auto	10_50	50_100	Organic	Round	1	Asymetrical	Heteroploar	None	Swimmer	1	Constitutive	Phagotrophic	999	999	No	999	1	999
	Gymnodinium	pico-nano-micro-auto	10_50	50_100	Naked	Round	0	Asymetrical	Heteroploar	None	Swimmer	1	Constitutive	Phagotrophic	999	999	No	999	0	999
	Halosphaera	pico-nano-micro-auto	0_10	500_	Organic	Round	1	Bilateral	Heteroploar	Round	Swimmer	1	Constitutive	Osmotrophic	Passive_Ambush_Feeder	999	No	999	1	999
	Haptolina	pico-nano-micro-auto	0_10	0_10	Organic	Round	1	Bilateral	Heteroploar	None	Swimmer	1	Constitutive	No	999	999	No	1	0	Haplodiplont
	Heterocapsa	pico-nano-micro-auto	0_10	10_50	Organic	Round	1	Asymetrical	Heteropolar	None	Swimmer	1	Constitutive	No	999	999	No	999	1	999
	Karenia	pico-nano-micro-auto	10_50	50_100	Naked	Round	0	Asymetrical	Heteroploar	None	Swimmer	1	Constitutive	No	999	999	No	999	0	999
	Karlodinium	pico-nano-micro-auto	0_10	10_50	Naked	Round	0	Asymetrical	Heteroploar	None	Swimmer	1	Constitutive	Myzocytotic	Cruise_Feeder	999	No	999	1	Haplodiplont
	Lepidodinium	pico-nano-micro-auto	10_50	0_50	Naked	Round	0	Asymetrical	Heteroploar	None	Swimmer	1	Endosymbiotic	Myzocytotic	Cruise_Feeder	999	No	1	1	999
	Mamiella	pico-nano-micro-auto	0_10	0_10	Organic	Round	0	Bilateral	Heteropolar	None	Swimmer	1	Constitutive	No	999	999	No	999	0	999
	Mantoniella	pico-nano-micro-auto	0_10	0_10	Organic	Round	0	Bilateral	Heteropolar	None	Swimmer	1	Constitutive	No	999	999	No	999	0	999
	Margalefidinium	pico-nano-micro-auto	10_50	10_50	Naked	Elongated	0	Asymetrical	Heteroploar	None	Swimmer	1	Constitutive	Phagotrophic	999	999	No	999	1	999
	Micromonas	pico-nano-micro-auto	0_10	0_10	Organic	Round	0	Bilateral	Heteroploar	None	Swimmer	1	Constitutive	No	999	999	No	999	0	999
	MOCH-1_XXX	pico-nano-micro-auto	0_10	10_50	Naked	Round	0	Bilateral	Heteropolar	None	Swimmer	1	Constitutive	No	999	999	No	999	0	999
	MOCH-2_XXX	pico-nano-micro-auto	0_10	10_50	Naked	Round	0	Bilateral	Heteroploar	None	Swimmer	1	Constitutive	No	999	999	No	999	0	999
	MOCH-3_XXX	pico-nano-micro-auto	0_10	10_50	Naked	Round	0	Bilateral	Heteroploar	None	Swimmer	1	Constitutive	No	999	999	No	999	0	999
	MOCH-4	pico-nano-micro-auto	0_10	10_50	Naked	Round	0	Bilateral	Heteroploar	None	Swimmer	1	Constitutive	No	999	999	No	999	0	999
	MOCH-5_XXX	pico-nano-micro-auto	0_10	10_50	Naked	Round	0	Bilateral	Heteroploar	None	Swimmer	1	Constitutive	No	999	999	No	999	0	999
	Nephroselmis	pico-nano-micro-auto	0_10	10_50	Organic	Round	1	Bilateral	Heteropolar	None	Swimmer	1	Constitutive	No	999	999	MutualistPhotosynthetic	999	0	Haplodiplont
	Noelaerhabdaceae	pico-nano-micro-auto	0_10	10_50	Calcareous	Round	0	Asymetrical	Heteropolar	None	Swimmer	1	Constitutive	No	999	999	No	999	0	Haplodiplont
	Ostreococcus	pico-nano-micro-auto	0_10	0_10	Naked	Round	0	Bilateral	Heteroploar	None	Floater	1	Constitutive	No	999	999	No	999	0	999
	Paragymnodinium	pico-nano-micro-auto	0_10	10_50	Naked	Round	0	Asymetrical	Heteropolar	None	Swimmer	1	Constitutive	Phagotrophic	999	999	No	999	0	999
	Pedinellales_X	pico-nano-micro-auto	0_10	10_50	Siliceous	Round	0	Bilateral	Heteroploar	None	Swimmer	1	Constitutive	No	999	999	No	999	0	999
	Pelagococcus	pico-nano-micro-auto	0_10	0_10	Naked	Round	0	Bilateral	Heteropolar	None	Floater	1	Constitutive	No	999	999	No	999	0	999
	Pelagodinium	pico-nano-micro-auto	0_10	10_50	Organic	Elongated	0	Asymetrical	Heteropolar	None	Swimmer	1	Constitutive	No	999	999	MutualistPhotosynthetic	999	0	999
	Pelagomonas	pico-nano-micro-auto	0_10	0_10	Naked	Round	0	Bilateral	Heteroploar	None	Swimmer	1	Constitutive	No	999	999	No	999	1	999
	Peridinium	pico-nano-micro-auto	10_50	100_500	Organic	Round	999	999	Heteropolar	None	Swimmer	1	Constitutive	No	999	999	No	999	1	999
	Phaeocystis	pico-nano-micro-auto	0_10	0_10	Organic	Round	0	Bilateral	Heteroploar	None	Swimmer	1	Constitutive	No	999	999	No	1	0	Haplodiplont
	Pinguiochrysis	pico-nano-micro-auto	0_10	0_10	Naked	Round	0	Asymetrical	Heteroploar	None	Floater	1	Constitutive	No	999	999	999	999	0	999
	Prasino-Clade-9_XXX	pico-nano-micro-auto	0_10	0_10	Organic	Round	0	Bilateral	Heteropolar	None	Swimmer	1	Constitutive	Osmotrophic	Passive_Ambush_Feeder	999	No	999	1	999
	Prasinoderma	pico-nano-micro-auto	0_10	0_10	Organic	Round	0	Bilateral	Heteropolar	None	Floater	1	Constitutive	Osmotrophic	Passive_Ambush_Feeder	999	No	999	1	999
	Prorocentrum	pico-nano-micro-auto	10_50	50_100	Organic	Round	0	Asymetrical	Heteroploar	None	Swimmer	1	Constitutive	No	999	999	No	999	1	Haplodiplont
	Proteomonas	pico-nano-micro-auto	0_10	10_50	Organic	Elongated	0	Bilateral	Heteroploar	None	Swimmer	1	Constitutive	No	999	999	No	999	0	Haplodiplont
	Prymnesiaceae	pico-nano-micro-auto	0_10	10_50	Organic	Round	999	Bilateral	Heteropolar	None	Swimmer	1	Constitutive	999	999	999	No	1	0	Haplodiplont
	Prymnesiophyceae_Clade_B3_X	pico-nano-micro-auto	0_10	10_50	Organic	Round	0	Bilateral	Heteropolar	None	Swimmer	1	Constitutive	No	999	999	No	1	0	Haplodiplont
	Prymnesiophyceae_Clade_B4_X	pico-nano-micro-auto	0_10	10_50	Organic	Round	0	Bilateral	Heteropolar	None	Swimmer	1	Constitutive	No	999	999	No	1	0	Haplodiplont
	Prymnesiophyceae_Clade_D_XX	pico-nano-micro-auto	0_10	10_50	Organic	Round	0	Bilateral	Heteroploar	None	Swimmer	1	Constitutive	No	999	999	No	1	0	Haplodiplont
	Prymnesiophyceae_Clade_E_XX	pico-nano-micro-auto	0_10	10_50	Organic	Round	0	Bilateral	Heteroploar	None	Swimmer	1	Constitutive	No	999	999	No	1	0	Haplodiplont
	Prymnesiophyceae_XXX	pico-nano-micro-auto	0_10	10_50	Organic	Round	0	Bilateral	Heteroploar	None	Swimmer	1	Constitutive	No	999	999	No	1	0	Haplodiplont
	Prymnesium	pico-nano-micro-auto	0_10	10_50	Organic	Round	0	Bilateral	Heteroploar	None	Swimmer	1	Constitutive	Phagotrophic	Active_Ambush_Feeder	999	No	1	0	Haplodiplont
	Pseudochattonella	pico-nano-micro-auto	10_50	10_50	Naked	Amoeboid	0	Asymetrical	Heteropolar	None	Swimmer	1	Constitutive	No	999	999	No	999	0	999
	Pseudopedinella	pico-nano-micro-auto	0_10	10_50	Siliceous	Round	0	Bilateral	Heteropolar	None	Swimmer	1	Constitutive	No	999	999	No	999	0	999
	Pterosperma	pico-nano-micro-auto	0_10	100_500	Organic	Round	999	Bilateral	Heteropolar	Round	Swimmer	1	Constitutive	Osmotrophic	Passive_Ambush_Feeder	999	No	999	0	999
	Pyramimonadales_XX	pico-nano-micro-auto	10_50	10_50	Organic	Elongated	0	Bilateral	Heteroploar	None	Swimmer	1	Constitutive	Osmotrophic	Passive_Ambush_Feeder	999	No	999	0	999
	Pyramimonas	pico-nano-micro-auto	0_10	10_50	Organic	Elongated	1	Bilateral	Heteroploar	None	Swimmer	1	Constitutive	Osmotrophic	Passive_Ambush_Feeder	999	No	999	0	999
	Pyrocystis	pico-nano-micro-auto	100_500	100_500	Organic	Elongated	0	Asymetrical	Heteropolar	None	Attached	1	Constitutive	No	999	999	No	999	1	999
	Rhizochromulinales_X	pico-nano-micro-auto	0_10	10_50	Naked	Amoeboid	0	Asymetrical	Heteropolar	None	Swimmer	1	Constitutive	No	999	999	No	1	1	999
	Rhodomonas	pico-nano-micro-auto	10_50	10_50	Naked	Elongated	0	Bilateral	Heteropolar	None	Swimmer	1	Constitutive	No	999	999	No	999	0	999
	Scrippsiella	pico-nano-micro-auto	10_50	10_50	Calcareous	Round	1	Asymetrical	Heteroploar	None	Swimmer	1	Constitutive	No	999	999	No	999	1	999
	Symbiodinium	pico-nano-micro-auto	0_10	10_50	Organic	Round	0	Asymetrical	Heteropolar	None	Swimmer	1	Constitutive	No	999	999	MutualistPhotosynthetic	999	1	Haplontic
	Syracosphaerales_XX	pico-nano-micro-auto	0_10	10_50	Calcareous	Round	0	Asymetrical	Heteroploar	None	Swimmer	1	Constitutive	No	999	999	No	999	0	Haplodiplont
	Teleaulax	pico-nano-micro-auto	0_10	10_50	Naked	Elongated	0	Bilateral	Heteroploar	None	Swimmer	1	Constitutive	No	999	999	No	999	0	999
	Tetraselmis	pico-nano-micro-auto	0_10	10_50	Organic	Elongated	0	Bilateral	Heteroploar	None	Swimmer	1	Constitutive	Osmotrophic	Passive_Ambush_Feeder	999	No	999	0	999
	Thoracosphaeraceae_X	pico-nano-micro-auto	10_50	50_100	Calcareous	Round	0	Bilateral	Heteroploar	None	Swimmer	1	Constitutive	Phagotrophic	999	999	999	999	1	Haplontic
	Torodinium	pico-nano-micro-auto	10_50	50_100	Naked	Elongated	0	Asymetrical	Heteroploar	None	Swimmer	1	Constitutive	Phagotrophic	999	999	999	999	0	999
	Triparma	pico-nano-micro-auto	1	1.7	Naked	Round	0	Bilateral	Heteropolar	None	Swimmer	1	Constitutive	No	NA	NA	No	NA	0	NA
	Tripos	pico-nano-micro-auto	10_50	500_	Organic	Round	0	Asymetrical	Heteroploar	None	Swimmer	1	Constitutive	Phagotrophic	999	999	999	999	1	Haplontic
2	Acantharea_1_XX	armored-micro-phago	10_50	100_500	StrontiumSulphate	Amoeboid	1	Radial	Isopolar	None	Floater	1	Endosymbiotic	Phagotrophic	Active_Ambush_Feeder	Obligatory_Photosymbiosis	No	1	0	Haplodiplont
	Acantharea_2a_X	armored-micro-phago	10_50	100_500	StrontiumSulphate	Amoeboid	1	Radial	Isopolar	None	Floater	1	Endosymbiotic	Phagotrophic	Active_Ambush_Feeder	Obligatory_Photosymbiosis	No	1	0	Haplodiplont
	Acantharea_2b_X	armored-micro-phago	10_50	100_500	StrontiumSulphate	Amoeboid	1	Radial	Isopolar	None	Floater	1	Endosymbiotic	Phagotrophic	Active_Ambush_Feeder	Obligatory_Photosymbiosis	No	1	0	Haplodiplont
	Acantharea_3a_X	armored-micro-phago	10_50	100_500	StrontiumSulphate	Amoeboid	1	Radial	Isopolar	None	Floater	1	Endosymbiotic	Phagotrophic	Active_Ambush_Feeder	Obligatory_Photosymbiosis	No	1	0	Haplodiplont
	Acantharea_3b_X	armored-micro-phago	10_50	100_500	StrontiumSulphate	Amoeboid	1	Radial	Isopolar	None	Floater	1	Endosymbiotic	Phagotrophic	Active_Ambush_Feeder	Obligatory_Photosymbiosis	No	1	0	Haplodiplont
	Acantharea_4a_X	armored-micro-phago	10_50	100_500	StrontiumSulphate	Amoeboid	1	Radial	Isopolar	None	Floater	1	Endosymbiotic	Phagotrophic	Active_Ambush_Feeder	Obligatory_Photosymbiosis	No	1	0	Haplodiplont
	Acantharea_4b_X	armored-micro-phago	10_50	100_500	StrontiumSulphate	Amoeboid	1	Radial	Isopolar	None	Floater	1	Endosymbiotic	Phagotrophic	Active_Ambush_Feeder	Obligatory_Photosymbiosis	No	1	0	Haplodiplont
	Acantharea_4c_X	armored-micro-phago	10_50	100_500	StrontiumSulphate	Amoeboid	1	Radial	Isopolar	None	Floater	1	Endosymbiotic	Phagotrophic	Active_Ambush_Feeder	Obligatory_Photosymbiosis	No	1	0	Haplodiplont
	Acantharea_4d_X	armored-micro-phago	10_50	100_500	StrontiumSulphate	Amoeboid	1	Radial	Isopolar	None	Floater	1	Endosymbiotic	Phagotrophic	Active_Ambush_Feeder	Obligatory_Photosymbiosis	No	1	0	Haplodiplont
	Acantharea_C4	armored-micro-phago	10_50	100_500	StrontiumSulphate	Amoeboid	1	Radial	Isopolar	None	Floater	1	Endosymbiotic	Phagotrophic	Active_Ambush_Feeder	Obligatory_Photosymbiosis	No	1	0	Haplodiplont
	Acantharea_E_XX	armored-micro-phago	10_50	100_500	StrontiumSulphate	Amoeboid	1	Radial	Isopolar	None	Floater	1	Endosymbiotic	Phagotrophic	Active_Ambush_Feeder	Obligatory_Photosymbiosis	No	1	0	Haplodiplont
	Acantharea_E1	armored-micro-phago	10_50	100_500	StrontiumSulphate	Amoeboid	1	Radial	Isopolar	None	Floater	1	Endosymbiotic	Phagotrophic	Active_Ambush_Feeder	Obligatory_Photosymbiosis	No	1	0	Haplodiplont
	Acantharea_E4	armored-micro-phago	10_50	100_500	StrontiumSulphate	Amoeboid	1	Radial	Isopolar	None	Floater	1	Endosymbiotic	Phagotrophic	Active_Ambush_Feeder	Obligatory_Photosymbiosis	No	1	0	Haplodiplont
	Acantharea_F3	armored-micro-phago	10_50	100_500	StrontiumSulphate	Amoeboid	1	Radial	Isopolar	None	Floater	1	Endosymbiotic	Phagotrophic	Active_Ambush_Feeder	Obligatory_Photosymbiosis	No	1	0	Haplodiplont
	Acanthochiasma	armored-micro-phago	10_50	100_500	StrontiumSulphate	Amoeboid	1	Radial	Isopolar	None	Floater	1	Endosymbiotic	Phagotrophic	Active_Ambush_Feeder	Obligatory_Photosymbiosis	No	1	0	Haplodiplont
	Acanthocolla	armored-micro-phago	50_100	50_100	StrontiumSulphate	Amoeboid	1	Radial	Isopolar	None	Floater	1	Endosymbiotic	Phagotrophic	Active_Ambush_Feeder	Obligatory_Photosymbiosis	No	1	0	Haplodiplont
	Acanthocyrta	armored-micro-phago	100_500	100_500	StrontiumSulphate	Amoeboid	1	Radial	Isopolar	None	Floater	1	Endosymbiotic	Phagotrophic	Active_Ambush_Feeder	Obligatory_Photosymbiosis	No	1	0	Haplodiplont
	Acanthoplegma	armored-micro-phago	10_50	100_500	StrontiumSulphate	Amoeboid	1	Radial	Isopolar	None	Floater	1	Endosymbiotic	Phagotrophic	Active_Ambush_Feeder	Obligatory_Photosymbiosis	No	1	0	Haplodiplont
	Amphibelone	armored-micro-phago	10_50	500_	StrontiumSulphate	Amoeboid	1	Radial	Isopolar	None	Floater	1	Endosymbiotic	Phagotrophic	Active_Ambush_Feeder	Obligatory_Photosymbiosis	No	1	0	Haplodiplont
	Amphilonche	armored-micro-phago	50_100	500_	StrontiumSulphate	Amoeboid	1	Radial	Isopolar	None	Floater	1	Endosymbiotic	Phagotrophic	Active_Ambush_Feeder	Obligatory_Photosymbiosis	No	1	0	Haplodiplont
	Amphispyris	armored-micro-phago	10_50	100_500	Siliceous	999	1	999	Heteropolar	999	Floater	1	Endosymbiotic	Phagotrophic	Active_Ambush_Feeder	Obligatory_Photosymbiosis	No	1	0	Haplodiplont
	Artiscinae_X	armored-micro-phago	10_50	100_500	Siliceous	999	1	999	Heteropolar	999	Floater	1	Endosymbiotic	Phagotrophic	Active_Ambush_Feeder	Obligatory_Photosymbiosis	No	1	0	Haplodiplont
	Artostrobiidae_X	armored-micro-phago	10_50	100_500	Siliceous	999	1	999	Heteropolar	999	Floater	1	Endosymbiotic	Phagotrophic	Active_Ambush_Feeder	Obligatory_Photosymbiosis	No	1	0	Haplodiplont
	Astrosphaera	armored-micro-phago	10_50	100_500	Siliceous	Amoeboid	1	Spherical	Heteroploar	None	Floater	1	Endosymbiotic	Phagotrophic	Active_Ambush_Feeder	Obligatory_Photosymbiosis	No	1	0	Haplodiplont
	Astrosphaeridae_X	armored-micro-phago	10_50	100_500	Siliceous	Amoeboid	1	Spherical	Heteroploar	None	Floater	1	Endosymbiotic	Phagotrophic	Active_Ambush_Feeder	Obligatory_Photosymbiosis	No	1	0	Haplodiplont
	Cannobotryidae_X	armored-micro-phago	10_50	100_500	Siliceous	999	1	999	Heteropolar	999	Floater	1	Endosymbiotic	Phagotrophic	Active_Ambush_Feeder	Obligatory_Photosymbiosis	No	1	0	Haplodiplont
	Colliphidium	armored-micro-phago	10_50	100_500	Siliceous	999	1	999	Heteropolar	999	Floater	1	Endosymbiotic	Phagotrophic	Active_Ambush_Feeder	Obligatory_Photosymbiosis	No	1	0	Haplodiplont
	Collodaria_XX	armored-micro-phago	10_50	100_500	Siliceous	Round	1	Spherical	Heteropolar	Ellongated	Floater	1	Endosymbiotic	Phagotrophic	Active_Ambush_Feeder	Obligatory_Photosymbiosis	No	1	0	Haplodiplont
	Collophidiidae	armored-micro-phago	10_50	100_500	Siliceous	999	1	999	Heteropolar	999	Floater	1	Endosymbiotic	Phagotrophic	Active_Ambush_Feeder	Obligatory_Photosymbiosis	No	1	0	Haplodiplont
	Collophidium	armored-micro-phago	10_50	100_500	Siliceous	999	1	999	Heteropolar	999	Floater	1	Endosymbiotic	Phagotrophic	Active_Ambush_Feeder	Obligatory_Photosymbiosis	No	1	0	Haplodiplont
	Collosphaera	armored-micro-phago	10_50	100_500	Siliceous	999	1	999	Heteropolar	999	Floater	1	Endosymbiotic	Phagotrophic	Active_Ambush_Feeder	Obligatory_Photosymbiosis	No	1	0	Haplodiplont
	Collosphaeridae	armored-micro-phago	10_50	100_500	Siliceous	999	1	999	Heteropolar	999	Floater	1	Endosymbiotic	Phagotrophic	Active_Ambush_Feeder	Obligatory_Photosymbiosis	No	1	0	Haplodiplont
	Collozoum	armored-micro-phago	10_50	100_500	Siliceous	999	1	999	Heteropolar	999	Floater	1	Endosymbiotic	Phagotrophic	Active_Ambush_Feeder	Obligatory_Photosymbiosis	No	1	0	Haplodiplont
	Cypassis	armored-micro-phago	10_50	100_500	Siliceous	Amoeboid	1	Spherical	Heteroploar	None	Floater	1	Endosymbiotic	Phagotrophic	Active_Ambush_Feeder	Obligatory_Photosymbiosis	No	1	0	Haplodiplont
	Didymocyrtis	armored-micro-phago	10_50	100_500	Siliceous	999	1	999	Heteropolar	999	Floater	1	Endosymbiotic	Phagotrophic	Active_Ambush_Feeder	Obligatory_Photosymbiosis	No	1	0	Haplodiplont
	Disolenia	armored-micro-phago	10_50	100_500	Siliceous	999	1	999	Heteropolar	999	Floater	1	Endosymbiotic	Phagotrophic	Active_Ambush_Feeder	Obligatory_Photosymbiosis	No	1	0	Haplodiplont
	Eucyrtidium	armored-micro-phago	10_50	100_500	Siliceous	999	1	999	Heteropolar	999	Floater	1	Endosymbiotic	Phagotrophic	Active_Ambush_Feeder	Obligatory_Photosymbiosis	No	1	0	Haplodiplont
	Gigartacon_C1	armored-micro-phago	100_500	100_500	StrontiumSulphate	Amoeboid	1	Radial	Isopolar	None	Floater	1	Endosymbiotic	Phagotrophic	Active_Ambush_Feeder	Obligatory_Photosymbiosis	No	1	0	Haplodiplont
	Heteracon_C3	armored-micro-phago	100_500	100_500	StrontiumSulphate	Amoeboid	1	Radial	Isopolar	None	Floater	1	Endosymbiotic	Phagotrophic	Active_Ambush_Feeder	Obligatory_Photosymbiosis	No	1	0	Haplodiplont
	Hexacontium	armored-micro-phago	10_50	100_500	Siliceous	999	1	999	Heteropolar	999	Floater	1	Endosymbiotic	Phagotrophic	Active_Ambush_Feeder	Obligatory_Photosymbiosis	No	1	0	Haplodiplont
	Liosphaeroidea	armored-micro-phago	10_50	100_500	Siliceous	999	1	999	Heteropolar	999	Floater	1	Endosymbiotic	Phagotrophic	Active_Ambush_Feeder	Obligatory_Photosymbiosis	No	1	0	Haplodiplont
	Litholophus	armored-micro-phago	500_	500_	StrontiumSulphate	Amoeboid	1	Radial	Isopolar	None	Floater	1	Endosymbiotic	Phagotrophic	Active_Ambush_Feeder	Obligatory_Photosymbiosis	No	1	0	Haplodiplont
	Lithomelissa	armored-micro-phago	10_50	50_100	Siliceous	Amoeboid	1	Radial	Heteropolar	None	Floater	1	Endosymbiotic	Phagotrophic	Active_Ambush_Feeder	Obligatory_Photosymbiosis	No	1	0	Haplodiplont
	Lophophaenidae	armored-micro-phago	10_50	100_500	Siliceous	Amoeboid	1	999	Heteropolar	999	Floater	1	Endosymbiotic	Phagotrophic	Active_Ambush_Feeder	Obligatory_Photosymbiosis	No	1	0	Haplodiplont
	Lophospyris	armored-micro-phago	10_50	100_500	Siliceous	999	1	999	Heteropolar	999	Floater	1	Endosymbiotic	Phagotrophic	Active_Ambush_Feeder	Obligatory_Photosymbiosis	No	1	0	Haplodiplont
	Lychnaspis_E1	armored-micro-phago	100_500	100_500	StrontiumSulphate	Amoeboid	1	Radial	Isopolar	None	Floater	1	Endosymbiotic	Phagotrophic	Active_Ambush_Feeder	Obligatory_Photosymbiosis	No	1	0	Haplodiplont
	Peromelissa	armored-micro-phago	10_50	100_500	Siliceous	999	1	999	Heteropolar	999	Floater	1	Endosymbiotic	Phagotrophic	Active_Ambush_Feeder	Obligatory_Photosymbiosis	No	1	0	Haplodiplont
	Phyllostaurus_B2	armored-micro-phago	100_500	100_500	StrontiumSulphate	Amoeboid	1	Radial	Isopolar	None	Floater	1	Endosymbiotic	Phagotrophic	Active_Ambush_Feeder	Obligatory_Photosymbiosis	No	1	0	Haplodiplont
	Phyllostaurus_F3	armored-micro-phago	100_500	100_500	StrontiumSulphate	Amoeboid	1	Radial	Isopolar	None	Floater	1	Endosymbiotic	Phagotrophic	Active_Ambush_Feeder	Obligatory_Photosymbiosis	No	1	0	Haplodiplont
	Protoscenium	armored-micro-phago	10_50	100_500	Siliceous	999	1	999	Heteropolar	999	Floater	1	Endosymbiotic	Phagotrophic	Active_Ambush_Feeder	Obligatory_Photosymbiosis	No	1	0	Haplodiplont
	Pterocorys	armored-micro-phago	10_50	100_500	Siliceous	999	1	999	Heteropolar	999	Floater	1	Endosymbiotic	Phagotrophic	Active_Ambush_Feeder	Obligatory_Photosymbiosis	No	1	0	Haplodiplont
	RAD-A_Xa_X	armored-micro-phago	10_50	100_500	Siliceous	Amoeboid	1	Radial	Heteropolar	999	Floater	1	Endosymbiotic	Phagotrophic	Active_Ambush_Feeder	Obligatory_Photosymbiosis	No	1	0	Haplodiplont
	RAD-A_Xb_X	armored-micro-phago	10_50	100_500	Siliceous	Amoeboid	1	Radial	Heteroploar	999	Floater	1	Endosymbiotic	Phagotrophic	Active_Ambush_Feeder	Obligatory_Photosymbiosis	No	1	0	Haplodiplont
	RAD-A_Xc_X	armored-micro-phago	10_50	100_500	Siliceous	Amoeboid	1	Radial	Heteroploar	999	Floater	1	Endosymbiotic	Phagotrophic	Active_Ambush_Feeder	Obligatory_Photosymbiosis	No	1	0	Haplodiplont
	RAD-A_Xe_X	armored-micro-phago	10_50	100_500	Siliceous	Amoeboid	1	Radial	Heteroploar	999	Floater	1	Endosymbiotic	Phagotrophic	Active_Ambush_Feeder	Obligatory_Photosymbiosis	No	1	0	Haplodiplont
	RAD-A_Xf_c	armored-micro-phago	10_50	100_500	Siliceous	Amoeboid	1	Radial	Heteroploar	999	Floater	1	Endosymbiotic	Phagotrophic	Active_Ambush_Feeder	Obligatory_Photosymbiosis	No	1	0	Haplodiplont
	RAD-A_Xg_X	armored-micro-phago	10_50	100_500	Siliceous	Amoeboid	1	Radial	Heteropolar	999	Floater	1	Endosymbiotic	Phagotrophic	Active_Ambush_Feeder	Obligatory_Photosymbiosis	No	1	0	Haplodiplont
	RAD-B_X_Group-Ib_X	armored-micro-phago	10_50	100_500	Siliceous	Amoeboid	1	Radial	Heteropolar	999	Floater	1	Endosymbiotic	Phagotrophic	Active_Ambush_Feeder	Obligatory_Photosymbiosis	No	1	0	Haplodiplont
	RAD-B_X_Group-Ic_X	armored-micro-phago	10_50	100_500	Siliceous	Amoeboid	1	Radial	Heteropolar	999	Floater	1	Endosymbiotic	Phagotrophic	Active_Ambush_Feeder	Obligatory_Photosymbiosis	No	1	0	Haplodiplont
	RAD-B_X_Group-Ie_X	armored-micro-phago	10_50	100_500	Siliceous	Amoeboid	1	Radial	Heteroploar	999	Floater	1	Endosymbiotic	Phagotrophic	Active_Ambush_Feeder	Obligatory_Photosymbiosis	No	1	0	Haplodiplont
	RAD-B_X_Group-If_X	armored-micro-phago	10_50	100_500	Siliceous	Amoeboid	1	Radial	Heteroploar	999	Floater	1	Endosymbiotic	Phagotrophic	Active_Ambush_Feeder	Obligatory_Photosymbiosis	No	1	0	Haplodiplont
	RAD-B_X_Group-II_X	armored-micro-phago	10_50	100_500	Siliceous	Amoeboid	1	Radial	Heteroploar	999	Floater	1	Endosymbiotic	Phagotrophic	Active_Ambush_Feeder	Obligatory_Photosymbiosis	No	1	0	Haplodiplont
	RAD-B_X_Group-III_X	armored-micro-phago	10_50	100_500	Siliceous	Amoeboid	1	Radial	Heteroploar	999	Floater	1	Endosymbiotic	Phagotrophic	Active_Ambush_Feeder	Obligatory_Photosymbiosis	No	1	0	Haplodiplont
	RAD-B_X_Group-IV_XX	armored-micro-phago	10_50	100_500	Siliceous	Amoeboid	1	Radial	Heteropolar	999	Floater	1	Endosymbiotic	Phagotrophic	Active_Ambush_Feeder	Obligatory_Photosymbiosis	No	1	0	Haplodiplont
	RAD-B_X_Group-IVe_X	armored-micro-phago	10_50	100_500	Siliceous	Amoeboid	1	Radial	Heteroploar	999	Floater	1	Endosymbiotic	Phagotrophic	Active_Ambush_Feeder	Obligatory_Photosymbiosis	No	1	0	Haplodiplont
	RAD-C_Xa_X	armored-micro-phago	10_50	100_500	Siliceous	Amoeboid	1	Spherical	Heteroploar	None	Floater	1	Endosymbiotic	Phagotrophic	Active_Ambush_Feeder	Obligatory_Photosymbiosis	No	1	0	Haplodiplont
	RAD-C_Xb_X	armored-micro-phago	10_50	100_500	Siliceous	Amoeboid	1	Spherical	Heteroploar	None	Floater	1	Endosymbiotic	Phagotrophic	Active_Ambush_Feeder	Obligatory_Photosymbiosis	No	1	0	Haplodiplont
	Radiolaria_XXXX	armored-micro-phago	10_50	100_500	Siliceous	Amoeboid	1	Radial	Heteroploar	999	Floater	1	Endosymbiotic	Phagotrophic	Active_Ambush_Feeder	Obligatory_Photosymbiosis	No	1	0	Haplodiplont
	Rhaphidozoum	armored-micro-phago	10_50	100_500	Siliceous	999	1	999	Heteropolar	999	Floater	1	Endosymbiotic	Phagotrophic	Active_Ambush_Feeder	Obligatory_Photosymbiosis	No	1	0	Haplodiplont
	Rhizosphaera	armored-micro-phago	10_50	100_500	Siliceous	999	1	999	Heteropolar	999	Floater	1	Endosymbiotic	Phagotrophic	Active_Ambush_Feeder	Obligatory_Photosymbiosis	No	1	0	Haplodiplont
	Schizodiscus	armored-micro-phago	10_50	100_500	Siliceous	Amoeboid	1	Spherical	Heteroploar	None	Floater	1	Endosymbiotic	Phagotrophic	Active_Ambush_Feeder	Obligatory_Photosymbiosis	No	1	0	Haplodiplont
	Siphonosphaera	armored-micro-phago	10_50	100_500	Siliceous	999	1	999	Heteropolar	999	Floater	1	Endosymbiotic	Phagotrophic	Active_Ambush_Feeder	Obligatory_Photosymbiosis	No	1	0	Haplodiplont
	Sphaerozoidae	armored-micro-phago	10_50	100_500	Siliceous	999	1	Spherical	Heteropolar	Ellongated	Floater	1	Endosymbiotic	Phagotrophic	Active_Ambush_Feeder	Obligatory_Photosymbiosis	No	1	0	Haplodiplont
	Sphaerozoum	armored-micro-phago	10_50	100_500	Siliceous	Round	1	Spherical	Heteropolar	Ellongated	Floater	1	Endosymbiotic	Phagotrophic	Active_Ambush_Feeder	Obligatory_Photosymbiosis	No	1	0	Haplodiplont
	Spongosphaera	armored-micro-phago	10_50	100_500	Siliceous	999	1	999	Heteropolar	999	Floater	1	Endosymbiotic	Phagotrophic	Active_Ambush_Feeder	Obligatory_Photosymbiosis	No	1	0	Haplodiplont
	Spumellaria_1_X	armored-micro-phago	10_50	100_500	Siliceous	Amoeboid	1	Spherical	Heteroploar	None	Floater	1	Endosymbiotic	Phagotrophic	Active_Ambush_Feeder	Obligatory_Photosymbiosis	No	1	0	Haplodiplont
	Spumellaria_2_X	armored-micro-phago	10_50	100_500	Siliceous	Amoeboid	1	Spherical	Heteroploar	None	Floater	1	Endosymbiotic	Phagotrophic	Active_Ambush_Feeder	Obligatory_Photosymbiosis	No	1	0	Haplodiplont
	Spumellaria_6_X	armored-micro-phago	10_50	100_500	Siliceous	Amoeboid	1	Spherical	Heteroploar	None	Floater	1	Endosymbiotic	Phagotrophic	Active_Ambush_Feeder	Obligatory_Photosymbiosis	No	1	0	Haplodiplont
	Spumellaria_XX	armored-micro-phago	10_50	100_500	Siliceous	Amoeboid	1	Spherical	Heteroploar	None	Floater	1	Endosymbiotic	Phagotrophic	Active_Ambush_Feeder	Obligatory_Photosymbiosis	No	1	0	Haplodiplont
	Staurolithium	armored-micro-phago	10_50	100_500	Siliceous	999	1	999	Heteropolar	999	Floater	1	Endosymbiotic	Phagotrophic	Active_Ambush_Feeder	Obligatory_Photosymbiosis	No	1	0	Haplodiplont
	Stylodictya	armored-micro-phago	10_50	100_500	Siliceous	999	1	999	Heteropolar	999	Floater	1	Endosymbiotic	Phagotrophic	Active_Ambush_Feeder	Obligatory_Photosymbiosis	No	1	0	Haplodiplont
	Thalassicolla_A	armored-micro-phago	10_50	100_500	Siliceous	999	1	999	Heteropolar	999	Floater	1	Endosymbiotic	Phagotrophic	Active_Ambush_Feeder	Obligatory_Photosymbiosis	No	1	0	Haplodiplont
	Triospyrididae	armored-micro-phago	10_50	100_500	Siliceous	999	1	999	Heteropolar	999	Floater	1	Endosymbiotic	Phagotrophic	Active_Ambush_Feeder	Obligatory_Photosymbiosis	No	1	0	Haplodiplont
	Trizoma	armored-micro-phago	100_500	100_500	StrontiumSulphate	Amoeboid	1	Radial	Isopolar	None	Floater	1	Endosymbiotic	Phagotrophic	Active_Ambush_Feeder	Obligatory_Photosymbiosis	No	1	0	Haplodiplont
3	Actinocyclus	silicified-auto	10_50	100_500	Siliceous	Round	0	Radial	Isopolar	None	Floater	1	Constitutive	No	999	999	No	999	1	Haplodiplont
	Amphora	silicified-auto	0_10	100_500	Siliceous	Elongated	0	Bilateral	Isopolar	None	Floater	1	Constitutive	No	999	999	No	1	0	Haplodiplont
	Araphid-pennate	silicified-auto	999	999	Siliceous	Elongated	0	Bilateral	999	999	Floater	1	Constitutive	No	999	999	999	1	999	Haplodiplont
	Asteromphalus	silicified-auto	10_50	100_500	Siliceous	Round	0	Radial	Isopolar	None	Floater	1	Constitutive	No	999	999	No	999	1	Haplodiplont
	Bacillariophyta_XXX	silicified-auto	999	999	Siliceous	999	999	999	999	999	Floater	1	Constitutive	No	999	999	999	999	999	Haplodiplont
	Bacterosira	silicified-auto	0_10	10_50	Siliceous	Round	0	Radial	Isopolar	Ellongated	Floater	1	Constitutive	No	999	999	No	1	0	Haplodiplont
	Chaetoceros	silicified-auto	0_10	50_100	Siliceous	Elongated	1	Bilateral	Isopolar	Ellongated	Floater	1	Constitutive	No	999	999	No	1	1	Haplodiplont
	Chlamydomonas	silicified-auto	0_10	10_50	Organic	Elongated	0	Bilateral	Heteropolar	Ellongated	Swimmer	1	Constitutive	Osmotrophic	Passive_Ambush_Feeder	999	No	1	1	Haplodiplont
	Chrysophyceae_Clade-C_X	silicified-auto	999	999	999	999	999	Bilateral	Heteropolar	None	Swimmer	1	Constitutive	No	999	999	999	999	999	999
	Chrysophyceae_Clade-F_X	silicified-auto	999	999	999	999	999	Bilateral	Heteroploar	None	Swimmer	1	Constitutive	No	999	999	999	999	999	999
	Chrysophyceae_Clade-G_X	silicified-auto	999	999	999	999	999	Bilateral	Heteroploar	None	Swimmer	1	Constitutive	No	999	999	999	999	999	999
	Chrysophyceae_Clade-H_X	silicified-auto	999	999	999	999	999	Bilateral	Heteroploar	None	Swimmer	1	Constitutive	No	999	999	999	999	999	999
	Chrysophyceae_Clade-I_X	silicified-auto	999	999	999	999	999	Bilateral	Heteroploar	None	Swimmer	1	Constitutive	No	999	999	999	999	999	999
	Chrysophyceae_XXX	silicified-auto	999	999	999	999	999	Bilateral	Heteropolar	None	Swimmer	1	Constitutive	No	999	999	999	999	999	999
	Corethron	silicified-auto	10_50	100_500	Siliceous	Elongated	1	Radial	Isopolar	None	Floater	1	Constitutive	No	999	999	No	999	1	Haplodiplont
	Coscinodiscus	silicified-auto	10_50	500_	Siliceous	Round	0	Radial	Isopolar	None	Floater	1	Constitutive	No	999	999	No	999	1	Haplodiplont
	Cyclotella	silicified-auto	0_10	10_50	Siliceous	Round	999	Radial	Isopolar	None	Floater	1	Constitutive	No	Unmotile_Autotroph	999	No	999	0	Haplodiplont
	Dictyochophyceae_XXX	silicified-auto	999	999	999	999	0	999	Heteropolar	999	Swimmer	1	Constitutive	No	999	999	999	999	999	999
	Eucampia	silicified-auto	0_10	50_100	Siliceous	Elongated	1	Bilateral	Isopolar	Ellongated	Floater	1	Constitutive	No	999	999	No	1	0	Haplodiplont
	Exobasidiomycetes	silicified-auto	999	999	Organic	999	999	999	999	Filamentous	999	999	999	No	999	999	999	999	999	999
	Guinardia	silicified-auto	10_50	100_500	Siliceous	Elongated	1	Radial	Isopolar	Ellongated	Floater	1	Constitutive	No	999	999	No	999	1	Haplodiplont
	Gymnodiniaceae	silicified-auto	999	999	Naked	Elongated	0	Asymetrical	Heteropolar	999	Swimmer	1	Constitutive	999	999	999	999	999	999	999
	Helicotheca	silicified-auto	50_100	100_500	Siliceous	Elongated	0	Bilateral	Isopolar	Ellongated	Floater	1	Constitutive	No	999	999	No	1	0	Haplodiplont
	Heliosphaera	silicified-auto	100_500	100_500	Siliceous	Amoeboid	1	Spherical	Heteroploar	None	Floater	0	Endosymbiotic	Phagotrophic	999	999	999	999	999	999
	Leptocylindrus	silicified-auto	0_10	10_50	Siliceous	Elongated	1	Radial	Isopolar	Ellongated	Floater	1	Constitutive	No	999	999	No	999	1	Haplodiplont
	Minidiscus	silicified-auto	10_50	500_	Siliceous	Round	0	Radial	Isopolar	None	Floater	1	Constitutive	No	999	999	No	999	1	Haplodiplont
	Navicula	silicified-auto	0_10	100_500	Siliceous	Elongated	0	Bilateral	Isopolar	None	Floater	1	Constitutive	No	999	999	No	1	0	Haplodiplont
	Nitzschia	silicified-auto	0_10	100_500	Siliceous	Elongated	0	Bilateral	Isopolar	None	Floater	1	Constitutive	No	999	999	No	1	0	Haplodiplont
	Planktoniella	silicified-auto	50_100	50_100	Siliceous	Round	0	Radial	Isopolar	None	Floater	1	Constitutive	No	999	999	No	1	0	Haplodiplont
	Polar-centric-Mediophyceae_X	silicified-auto	999	999	Siliceous	999	0	999	999	999	Floater	1	Constitutive	No	999	999	999	1	999	Haplodiplont
	Porosira	silicified-auto	10_50	100_500	Siliceous	Round	0	Radial	Isopolar	None	Floater	1	Constitutive	No	999	999	No	1	0	Haplodiplont
	Proboscia	silicified-auto	100_500	500_	Siliceous	Elongated	0	Radial	Heteropolar	None	Floater	1	Constitutive	No	999	999	999	999	1	Haplodiplont
	Pseudo-nitzschia	silicified-auto	10_50	100_500	Siliceous	Elongated	0	Bilateral	Isopolar	Ellongated	Floater	1	Constitutive	No	999	999	No	1	0	Haplodiplont
	Radial-centric-basal-Coscinodiscophyceae_X	silicified-auto	999	999	Siliceous	Round	0	Radial	Isopolar	None	999	1	Constitutive	No	999	999	999	999	999	Haplodiplont
	Raphid-pennate_X	silicified-auto	999	999	Siliceous	Elongated	999	Bilateral	999	999	Gliding	1	Constitutive	No	999	999	999	999	999	Haplodiplont
	Rhizosolenia	silicified-auto	50_100	100_500	Siliceous	Elongated	1	Radial	Isopolar	None	Floater	1	Constitutive	No	999	999	No	999	1	Haplodiplont
	Skeletonema	silicified-auto	0_10	50_100	Siliceous	Round	0	Radial	Heteroploar	Ellongated	Floater	1	Constitutive	No	999	999	No	1	0	Haplodiplont
	Synedra	silicified-auto	100_500	500_	Siliceous	Elongated	0	Bilateral	Heteroploar	Ellongated	Floater	1	Constitutive	No	999	999	No	1	0	Haplodiplont
	Thalassionema	silicified-auto	10_50	100_500	Siliceous	Elongated	1	Bilateral	Isopolar	Ellongated	Floater	1	Constitutive	No	999	999	No	1	0	Haplodiplont
	Thalassiosira	silicified-auto	0_10	100_500	Siliceous	Round	1	Radial	Isopolar	Ellongated	Floater	1	Constitutive	No	999	999	No	1	0	Haplodiplont
	Thalassiothrix	silicified-auto	100_500	500_	Siliceous	Elongated	1	Bilateral	Isopolar	Ellongated	Floater	1	Constitutive	No	999	999	No	1	0	Haplodiplont
4	Amoebophrya	pico-parasite	0_10	0_10	Naked	Round	0	Bilateral	Heteroploar	Ellongated	Attached	0	None	Myzocytotic	Passive_Ambush_Feeder	999	Parasite	999	1	Haplontic
	Candida	pico-parasite	0_10	10_50	Organic	Round	0	Spherical	Isopolar	Filamentous	Attached	0	None	Osmotrophic	Passive_Ambush_Feeder	999	Parasite	999	1	999
	Chytridiomycetes_X	pico-parasite	0_10	0_10	Organic	Round	0	Bilateral	Heteroploar	None	Swimmer	0	None	Saprotrophic	Passive_Ambush_Feeder	999	No	999	1	999
	Chytriodinium	pico-parasite	0_10	50_100	Naked	Round	0	Spherical	Isopolar	None	Attached	0	None	Osmotrophic	Passive_Ambush_Feeder	999	Parasite	999	0	999
	Dino-Group-I_XX	pico-parasite	0_10	10_50	Naked	Round	0	Bilateral	Heteroploar	None	Attached	0	None	Myzocytotic	Passive_Ambush_Feeder	999	Parasite	999	1	999
	Dino-Group-I-Clade-1_X	pico-parasite	0_10	10_50	Naked	Round	0	Bilateral	Heteroploar	None	Attached	0	None	Myzocytotic	Passive_Ambush_Feeder	999	Parasite	999	1	999
	Dino-Group-I-Clade-2_X	pico-parasite	0_10	10_50	Naked	Round	0	Bilateral	Heteroploar	None	Attached	0	None	Myzocytotic	Passive_Ambush_Feeder	999	Parasite	999	1	999
	Dino-Group-I-Clade-3_X	pico-parasite	0_10	10_50	Naked	Round	0	Bilateral	Heteroploar	None	Attached	0	None	Myzocytotic	Passive_Ambush_Feeder	999	Parasite	999	1	999
	Dino-Group-I-Clade-4_X	pico-parasite	0_10	10_50	Naked	Round	0	Bilateral	Heteroploar	None	Attached	0	None	Myzocytotic	Passive_Ambush_Feeder	999	Parasite	999	1	999
	Dino-Group-I-Clade-5_X	pico-parasite	0_10	10_50	Naked	Round	0	Bilateral	Heteroploar	None	Attached	0	None	Myzocytotic	Passive_Ambush_Feeder	999	Parasite	999	1	999
	Dino-Group-I-Clade-6_X	pico-parasite	0_10	10_50	Naked	Round	0	Bilateral	Heteroploar	None	Attached	0	None	Myzocytotic	Passive_Ambush_Feeder	999	Parasite	999	1	999
	Dino-Group-I-Clade-7_X	pico-parasite	0_10	10_50	Naked	Round	0	Bilateral	Heteroploar	None	Attached	0	None	Myzocytotic	Passive_Ambush_Feeder	999	Parasite	999	1	999
	Dino-Group-I-Clade-8_X	pico-parasite	0_10	10_50	Naked	Round	0	Bilateral	Heteroploar	None	Attached	0	None	Myzocytotic	Passive_Ambush_Feeder	999	Parasite	999	1	999
	Dino-Group-II_XX	pico-parasite	0_10	10_50	Naked	Round	0	Bilateral	Heteroploar	None	Attached	0	None	Myzocytotic	Passive_Ambush_Feeder	999	Parasite	999	1	999
	Dino-Group-II-Clade-1_X	pico-parasite	0_10	10_50	Naked	Round	0	Bilateral	Heteroploar	None	Attached	0	None	Myzocytotic	Passive_Ambush_Feeder	999	Parasite	999	1	999
	Dino-Group-II-Clade-10-and-11_X	pico-parasite	0_10	10_50	Naked	Round	0	Bilateral	Heteroploar	None	Attached	0	None	Myzocytotic	Passive_Ambush_Feeder	999	Parasite	999	1	999
	Dino-Group-II-Clade-12_X	pico-parasite	0_10	10_50	Naked	Round	0	Bilateral	Heteroploar	None	Attached	0	None	Myzocytotic	Passive_Ambush_Feeder	999	Parasite	999	1	999
	Dino-Group-II-Clade-13_X	pico-parasite	0_10	10_50	Naked	Round	0	Bilateral	Heteroploar	None	Attached	0	None	Myzocytotic	Passive_Ambush_Feeder	999	Parasite	999	1	999
	Dino-Group-II-Clade-14_X	pico-parasite	0_10	10_50	Naked	Round	0	Bilateral	Heteroploar	None	Attached	0	None	Myzocytotic	Passive_Ambush_Feeder	999	Parasite	999	1	999
	Dino-Group-II-Clade-15_X	pico-parasite	0_10	10_50	Naked	Round	0	Bilateral	Heteroploar	None	Attached	0	None	Myzocytotic	Passive_Ambush_Feeder	999	Parasite	999	1	999
	Dino-Group-II-Clade-16_X	pico-parasite	0_10	10_50	Naked	Round	0	Bilateral	Heteroploar	None	Attached	0	None	Myzocytotic	Passive_Ambush_Feeder	999	Parasite	999	1	999
	Dino-Group-II-Clade-17_X	pico-parasite	0_10	10_50	Naked	Round	0	Bilateral	Heteroploar	None	Attached	0	None	Myzocytotic	Passive_Ambush_Feeder	999	Parasite	999	1	999
	Dino-Group-II-Clade-18_X	pico-parasite	0_10	10_50	Naked	Round	0	Bilateral	Heteroploar	None	Attached	0	None	Myzocytotic	Passive_Ambush_Feeder	999	Parasite	999	1	999
	Dino-Group-II-Clade-19_X	pico-parasite	0_10	10_50	Naked	Round	0	Bilateral	Heteroploar	None	Attached	0	None	Myzocytotic	Passive_Ambush_Feeder	999	Parasite	999	1	999
	Dino-Group-II-Clade-2_X	pico-parasite	0_10	10_50	Naked	Round	0	Bilateral	Heteroploar	None	Attached	0	None	Myzocytotic	Passive_Ambush_Feeder	999	Parasite	999	1	999
	Dino-Group-II-Clade-20_X	pico-parasite	0_10	10_50	Naked	Round	0	Bilateral	Heteroploar	None	Attached	0	None	Myzocytotic	Passive_Ambush_Feeder	999	Parasite	999	1	999
	Dino-Group-II-Clade-21_X	pico-parasite	0_10	10_50	Naked	Round	0	Bilateral	Heteroploar	None	Attached	0	None	Myzocytotic	Passive_Ambush_Feeder	999	Parasite	999	1	999
	Dino-Group-II-Clade-22_X	pico-parasite	0_10	10_50	Naked	Round	0	Bilateral	Heteroploar	None	Attached	0	None	Myzocytotic	Passive_Ambush_Feeder	999	Parasite	999	1	999
	Dino-Group-II-Clade-23_X	pico-parasite	0_10	10_50	Naked	Round	0	Bilateral	Heteroploar	None	Attached	0	None	Myzocytotic	Passive_Ambush_Feeder	999	Parasite	999	1	999
	Dino-Group-II-Clade-24_X	pico-parasite	0_10	10_50	Naked	Round	0	Bilateral	Heteroploar	None	Attached	0	None	Myzocytotic	Passive_Ambush_Feeder	999	Parasite	999	1	999
	Dino-Group-II-Clade-25_X	pico-parasite	0_10	10_50	Naked	Round	0	Bilateral	Heteroploar	None	Attached	0	None	Myzocytotic	Passive_Ambush_Feeder	999	Parasite	999	1	999
	Dino-Group-II-Clade-26_X	pico-parasite	0_10	10_50	Naked	Round	0	Bilateral	Heteroploar	None	Attached	0	None	Myzocytotic	Passive_Ambush_Feeder	999	Parasite	999	1	999
	Dino-Group-II-Clade-27_X	pico-parasite	0_10	10_50	Naked	Round	0	Bilateral	Heteroploar	None	Attached	0	None	Myzocytotic	Passive_Ambush_Feeder	999	Parasite	999	1	999
	Dino-Group-II-Clade-29_X	pico-parasite	0_10	10_50	Naked	Round	0	Bilateral	Heteroploar	None	Attached	0	None	Myzocytotic	Passive_Ambush_Feeder	999	Parasite	999	1	999
	Dino-Group-II-Clade-3_X	pico-parasite	0_10	10_50	Naked	Round	0	Bilateral	Heteroploar	None	Attached	0	None	Myzocytotic	Passive_Ambush_Feeder	999	Parasite	999	1	999
	Dino-Group-II-Clade-30_X	pico-parasite	0_10	10_50	Naked	Round	0	Bilateral	Heteroploar	None	Attached	0	None	Myzocytotic	Passive_Ambush_Feeder	999	Parasite	999	1	999
	Dino-Group-II-Clade-31_X	pico-parasite	0_10	10_50	Naked	Round	0	Bilateral	Heteroploar	None	Attached	0	None	Myzocytotic	Passive_Ambush_Feeder	999	Parasite	999	1	999
	Dino-Group-II-Clade-35_X	pico-parasite	0_10	10_50	Naked	Round	0	Bilateral	Heteroploar	None	Attached	0	None	Myzocytotic	Passive_Ambush_Feeder	999	Parasite	999	1	999
	Dino-Group-II-Clade-36_X	pico-parasite	0_10	10_50	Naked	Round	0	Bilateral	Heteroploar	None	Attached	0	None	Myzocytotic	Passive_Ambush_Feeder	999	Parasite	999	1	999
	Dino-Group-II-Clade-37_X	pico-parasite	0_10	10_50	Naked	Round	0	Bilateral	Heteroploar	None	Attached	0	None	Myzocytotic	Passive_Ambush_Feeder	999	Parasite	999	1	999
	Dino-Group-II-Clade-38_X	pico-parasite	0_10	10_50	Naked	Round	0	Bilateral	Heteroploar	None	Attached	0	None	Myzocytotic	Passive_Ambush_Feeder	999	Parasite	999	1	999
	Dino-Group-II-Clade-39_X	pico-parasite	0_10	10_50	Naked	Round	0	Bilateral	Heteroploar	None	Attached	0	None	Myzocytotic	Passive_Ambush_Feeder	999	Parasite	999	1	999
	Dino-Group-II-Clade-4_X	pico-parasite	0_10	10_50	Naked	Round	0	Bilateral	Heteroploar	None	Attached	0	None	Myzocytotic	Passive_Ambush_Feeder	999	Parasite	999	1	999
	Dino-Group-II-Clade-40_X	pico-parasite	0_10	10_50	Naked	Round	0	Bilateral	Heteroploar	None	Attached	0	None	Myzocytotic	Passive_Ambush_Feeder	999	Parasite	999	1	999
	Dino-Group-II-Clade-42_X	pico-parasite	0_10	10_50	Naked	Round	0	Bilateral	Heteroploar	None	Attached	0	None	Myzocytotic	Passive_Ambush_Feeder	999	Parasite	999	1	999
	Dino-Group-II-Clade-44_X	pico-parasite	0_10	10_50	Naked	Round	0	Bilateral	Heteroploar	None	Attached	0	None	Myzocytotic	Passive_Ambush_Feeder	999	Parasite	999	1	999
	Dino-Group-II-Clade-47_X	pico-parasite	0_10	10_50	Naked	Round	0	Bilateral	Heteroploar	None	Attached	0	None	Myzocytotic	Passive_Ambush_Feeder	999	Parasite	999	1	999
	Dino-Group-II-Clade-5_X	pico-parasite	0_10	10_50	Naked	Round	0	Bilateral	Heteroploar	None	Attached	0	None	Myzocytotic	Passive_Ambush_Feeder	999	Parasite	999	1	999
	Dino-Group-II-Clade-50_X	pico-parasite	0_10	10_50	Naked	Round	0	Bilateral	Heteroploar	None	Attached	0	None	Myzocytotic	Passive_Ambush_Feeder	999	Parasite	999	1	999
	Dino-Group-II-Clade-52_X	pico-parasite	0_10	10_50	Naked	Round	0	Bilateral	Heteroploar	None	Attached	0	None	Myzocytotic	Passive_Ambush_Feeder	999	Parasite	999	1	999
	Dino-Group-II-Clade-55_X	pico-parasite	0_10	10_50	Naked	Round	0	Bilateral	Heteroploar	None	Attached	0	None	Myzocytotic	Passive_Ambush_Feeder	999	Parasite	999	1	999
	Dino-Group-II-Clade-6_X	pico-parasite	0_10	10_50	Naked	Round	0	Bilateral	Heteroploar	None	Attached	0	None	Myzocytotic	Passive_Ambush_Feeder	999	Parasite	999	1	999
	Dino-Group-II-Clade-7_X	pico-parasite	0_10	10_50	Naked	Round	0	Bilateral	Heteroploar	None	Attached	0	None	Myzocytotic	Passive_Ambush_Feeder	999	Parasite	999	1	999
	Dino-Group-II-Clade-8_X	pico-parasite	0_10	10_50	Naked	Round	0	Bilateral	Heteroploar	None	Attached	0	None	Myzocytotic	Passive_Ambush_Feeder	999	Parasite	999	1	999
	Dino-Group-II-Clade-9_X	pico-parasite	0_10	10_50	Naked	Round	0	Bilateral	Heteroploar	None	Attached	0	None	Myzocytotic	Passive_Ambush_Feeder	999	Parasite	999	1	999
	Dino-Group-III_XX	pico-parasite	0_10	10_50	Naked	Round	0	Bilateral	Heteroploar	None	Attached	0	None	Myzocytotic	Passive_Ambush_Feeder	999	Parasite	999	1	999
	Dino-Group-V_XX	pico-parasite	0_10	10_50	Naked	Round	0	Bilateral	Heteroploar	None	Attached	0	None	Myzocytotic	Passive_Ambush_Feeder	999	Parasite	999	1	999
	Dinophyta_XXXX	pico-parasite	0_10	10_50	Naked	Elongated	0	Bilateral	Heteroploar	None	Attached	0	None	Myzocytotic	Passive_Ambush_Feeder	999	Parasite	999	1	Haplontic
	Ellobiopsis	pico-parasite	100_500	500_	Naked	Elongated	0	Bilateral	Heteroploar	None	Attached	0	None	Myzocytotic	Passive_Ambush_Feeder	999	Parasite	999	0	999
	Euduboscquella	pico-parasite	0_10	10_50	Naked	Round	0	Bilateral	Heteropolar	None	Attached	0	None	Myzocytotic	Passive_Ambush_Feeder	999	Parasite	999	1	999
	Hematodinium	pico-parasite	0_10	10_50	Naked	Round	0	Bilateral	Heteroploar	Filamentous	Attached	0	None	Myzocytotic	Passive_Ambush_Feeder	999	Parasite	999	1	Haplodiplont
	Pirsonia	pico-parasite	0_10	10_50	Naked	Round	0	Spherical	Heteropolar	None	Attached	0	None	Myzocytotic	Passive_Ambush_Feeder	Other_mutualist	Parasite	1	0	999
	Syndinium	pico-parasite	0_10	10_50	Naked	Round	0	Bilateral	Heteroploar	None	Attached	0	None	Myzocytotic	Passive_Ambush_Feeder	999	Parasite	999	1	Haplontic
	Voromonas	pico-parasite	0_10	10_50	Naked	Elongated	0	Bilateral	Heteropolar	None	Swimmer	0	None	Myzocytotic	Cruise_Feeder	999	No	999	1	999
5	Abedinium	nano-micro-phago	100_500	100_500	Naked	Elongated	0	Bilateral	Heteroploar	None	Swimmer	0	None	Phagotrophic	Cruise_Feeder	999	No	999	0	999
	Abeoformidae_Group_MAIP_2_X	nano-micro-phago	10_50	10_50	Organic	Amoeboid	0	Asymetrical	Heteroploar	None	Attached	0	None	Myzocytotic	Passive_Ambush_Feeder	No	Parasite	999	0	999
	Acanthoecidae_Group_G_X	nano-micro-phago	0_10	10_50	Siliceous	Elongated	1	Radial	Heteropolar	None	Attached	0	None	Phagotrophic	Current_Feeder	No	No	999	0	999
	Akashiwo	nano-micro-phago	10_50	50_100	Naked	Elongated	0	Asymetrical	Heteroploar	None	Swimmer	1	Constitutive	Phagotrophic	Cruise_Feeder	999	No	999	0	999
	Amphorellopsis	nano-micro-phago	999	999	Organic	Elongated	1	Asymetrical	Heteroploar	None	Swimmer	0	None	Phagotrophic	Current_Feeder	999	No	999	1	999
	Amphorides	nano-micro-phago	999	999	Organic	Elongated	1	Asymetrical	Heteroploar	None	Swimmer	0	None	Phagotrophic	Current_Feeder	999	No	999	1	999
	Aristerostoma	nano-micro-phago	0_10	10_50	Naked	Round	0	Asymetrical	Heteropolar	None	Swimmer	0	None	Phagotrophic	Cruise_Feeder	999	No	999	1	Haplodiplont
	Blepharocysta	nano-micro-phago	10_50	50_100	Calcareous	Round	1	Asymetrical	Heteroploar	None	Swimmer	0	None	Myzocytotic	Cruise_Feeder	999	No	999	0	999
	Chlorarachnida_XX	nano-micro-phago	0_10	10_50	Naked	Amoeboid	0	Asymetrical	Heteropolar	None	Gliding	1	Endosymbiotic	Phagotrophic	Active_Ambush_Feeder	Facultative_Photosymbiosis	No	999	1	999
	Choanoflagellatea_X_Group_L_X	nano-micro-phago	999	999	999	Elongated	999	Radial	Heteropolar	None	999	0	None	Phagotrophic	Current_Feeder	No	999	999	999	999
	Choanoflagellatea_XXX	nano-micro-phago	999	999	999	Elongated	999	Radial	Heteropolar	None	999	0	None	Phagotrophic	Current_Feeder	No	999	999	999	999
	Choanoflagellida_XXXX	nano-micro-phago	999	999	Organic	Elongated	999	Radial	Heteroploar	Round	999	0	None	Phagotrophic	Current_Feeder	No	999	999	1	999
	Cladococcus	nano-micro-phago	50_100	100_500	Siliceous	Amoeboid	1	Spherical	Heteroploar	None	Floater	0	None	Phagotrophic	999	999	999	999	0	999
	Codonaria	nano-micro-phago	10_50	50_100	Organic	Elongated	1	Asymetrical	Heteroploar	None	Swimmer	0	None	Phagotrophic	Current_Feeder	999	No	999	1	999
	Codonellopsis	nano-micro-phago	50_100	100_500	Organic	Elongated	0	Radial	Heteroploar	None	Swimmer	0	None	Phagotrophic	999	999	999	999	0	999
	Cyclotrichium	nano-micro-phago	10_50	100_500	Naked	Round	0	Asymetrical	Heteropolar	None	Swimmer	0	None	Phagotrophic	Cruise_Feeder	999	No	999	0	999
	Cymatocylis	nano-micro-phago	10_50	500_	Organic	Elongated	1	Asymetrical	Heteropolar	None	Swimmer	0	None	Phagotrophic	Current_Feeder	999	No	999	1	999
	Dadayiella	nano-micro-phago	100_500	100_500	Organic	Elongated	1	Asymetrical	Heteroploar	None	Swimmer	0	None	Phagotrophic	Current_Feeder	999	No	999	1	999
	Dictyocystidae	nano-micro-phago	999	999	Organic	Elongated	1	Asymetrical	Heteroploar	None	Swimmer	0	None	Phagotrophic	Current_Feeder	999	No	999	1	999
	Didiniidae_X	nano-micro-phago	10_50	10_50	Naked	Round	0	Asymetrical	Heteropolar	None	Swimmer	0	None	Phagotrophic	Active_Ambush_Feeder	999	No	999	0	999
	Dinophysis	nano-micro-phago	10_50	50_100	Organic	Elongated	0	Bilateral	Heteropolar	None	Swimmer	1	Kleptoplastidic	Phagotrophic	Cruise_Feeder	Facultative_Photosymbiosis	No	999	0	999
	Ebria	nano-micro-phago	10_50	10_50	Siliceous	Elongated	0	Bilateral	Heteropolar	None	Swimmer	0	None	Phagotrophic	Active_Ambush_Feeder	999	No	999	0	999
	Epiplocyloides	nano-micro-phago	50_100	50_100	Organic	Elongated	0	Asymetrical	Heteropolar	None	Swimmer	0	None	Phagotrophic	Cruise_Feeder	999	No	999	0	999
	Erythropsidinium	nano-micro-phago	50_100	100_500	Organic	Elongated	0	Bilateral	Heteroploar	None	Swimmer	0	None	Myzocytotic	Cruise_Feeder	999	No	999	1	999
	Eutintinnidae_X	nano-micro-phago	999	999	Organic	Elongated	1	Asymetrical	Heteroploar	None	Swimmer	0	None	Phagotrophic	Current_Feeder	999	No	999	1	999
	Eutintinnus	nano-micro-phago	50_100	100_500	Organic	Elongated	1	Asymetrical	Heteroploar	None	Swimmer	0	None	Phagotrophic	Current_Feeder	999	No	999	1	999
	Filosa-Imbricatea_XXX	nano-micro-phago	999	999	999	Round	999	999	Heteropolar	999	Gliding	0	None	Phagotrophic	Active_Ambush_Feeder	999	999	999	999	999
	Foettingeriidae	nano-micro-phago	10_50	100_500	Naked	Elongated	0	Asymetrical	Heteropolar	None	Attached	0	None	Myzocytotic	Passive_Ambush_Feeder	999	Parasite	999	1	999
	Gyrodinium	nano-micro-phago	50_100	100_500	Naked	Elongated	0	Asymetrical	Heteroploar	None	Swimmer	0	None	Phagotrophic	Cruise_Feeder	999	No	999	0	999
	Heterotrichida_X	nano-micro-phago	999	999	Naked	Elongated	0	Asymetrical	Heteropolar	None	Swimmer	0	None	Phagotrophic	Cruise_Feeder	999	No	999	0	999
	Laackmanniella	nano-micro-phago	10_50	500_	Organic	Elongated	1	Asymetrical	Heteropolar	None	Swimmer	0	None	Phagotrophic	999	999	999	1	999	999
	Leegaardiella	nano-micro-phago	10_50	10_50	Naked	Elongated	0	Radial	Heteroploar	None	Swimmer	0	None	Phagotrophic	999	999	999	1	0	999
	Lessardia	nano-micro-phago	10_50	10_50	Organic	Elongated	1	Asymetrical	Heteroploar	None	Swimmer	0	None	Myzocytotic	Cruise_Feeder	999	No	999	0	999
	Lynnella	nano-micro-phago	50_100	50_100	Naked	Elongated	0	Asymetrical	Heteroploar	None	Swimmer	0	None	Phagotrophic	Cruise_Feeder	999	999	999	999	999
	Marimonadida_XX	nano-micro-phago	999	999	Naked	Round	0	Bilateral	Heteroploar	None	Gliding	0	None	Phagotrophic	Active_Ambush_Feeder	999	999	1	999	999
	Monosiga	nano-micro-phago	0_10	10_50	Organic	Elongated	0	Radial	Heteropolar	None	Attached	0	None	Phagotrophic	Current_Feeder	No	No	999	1	999
	Novel-clade-2_X	nano-micro-phago	999	999	Naked	Amoeboid	0	Bilateral	Heteroploar	None	Gliding	0	None	Phagotrophic	Active_Ambush_Feeder	999	999	999	999	999
	OLIGO5_XX	nano-micro-phago	999	999	Naked	999	0	999	999	999	999	0	None	Phagotrophic	Cruise_Feeder	999	999	999	999	999
	Oligohymenophorea_XXX	nano-micro-phago	999	999	Naked	999	0	999	999	999	999	0	None	Phagotrophic	Cruise_Feeder	999	999	999	999	999
	Oomycota_XXX	nano-micro-phago	999	999	Organic	999	999	999	999	Filamentous	Attached	0	None	Myzocytotic	Passive_Ambush_Feeder	999	999	999	1	999
	Paraphysomonas	nano-micro-phago	0_10	0_10	Siliceous	Round	1	Bilateral	Heteropolar	None	Swimmer	0	None	Phagotrophic	Cruise_Feeder	999	No	999	0	999
	Parastrombidinopsis	nano-micro-phago	50_100	100_500	Organic	Elongated	0	Asymetrical	Heteropolar	None	Swimmer	0	None	Phagotrophic	Cruise_Feeder	999	No	999	0	999
	Pelagostrobilidium	nano-micro-phago	10_50	50_100	Organic	Elongated	0	Radial	Heteroploar	None	Swimmer	0	None	Phagotrophic	Active_Ambush_Feeder	999	No	999	0	999
	Phalachroma	nano-micro-phago	50_100	50_100	Organic	Elongated	0	Bilateral	Heteroploar	None	Swimmer	1	Kleptoplastidic	Phagotrophic	Cruise_Feeder	Facultative_Photosymbiosis	No	999	0	Haplontic
	Protoperidinium	nano-micro-phago	10_50	100_500	Organic	Round	1	Bilateral	Heteroploar	None	Swimmer	0	None	Myzocytotic	Cruise_Feeder	999	No	999	1	999
	Pseudotontonia	nano-micro-phago	10_50	100_500	Naked	Elongated	0	Radial	Heteroploar	None	Swimmer	0	None	Phagotrophic	Cruise_Feeder	999	No	999	0	999
	Pterocystida_XX	nano-micro-phago	0_10	50_100	Siliceous	Round	1	Radial	Isopolar	None	Gliding	0	None	Phagotrophic	Active_Ambush_Feeder	999	No	999	0	999
	Ptychocylis	nano-micro-phago	10_50	500_	Organic	Elongated	1	Asymetrical	Heteropolar	None	Swimmer	0	None	Phagotrophic	Current_Feeder	999	No	999	1	999
	Rhabdonellidae	nano-micro-phago	10_50	100_500	Organic	Elongated	1	Asymetrical	Heteropolar	None	Swimmer	0	None	Phagotrophic	Current_Feeder	999	No	999	1	999
	Rimostrombidium_A	nano-micro-phago	10_50	50_100	Organic	Elongated	0	Radial	Heteropolar	None	Swimmer	0	None	Phagotrophic	Active_Ambush_Feeder	999	No	999	0	999
	Salpingacantha	nano-micro-phago	100_500	100_500	Organic	Elongated	1	Asymetrical	Heteroploar	None	Swimmer	0	None	Phagotrophic	Current_Feeder	999	No	999	1	999
	Salpingella	nano-micro-phago	100_500	100_500	Organic	Elongated	1	Asymetrical	Heteroploar	None	Swimmer	0	None	Phagotrophic	Current_Feeder	999	No	999	1	999
	Steenstrupiella	nano-micro-phago	100_500	100_500	Organic	Elongated	1	Asymetrical	Heteropolar	None	Swimmer	0	None	Phagotrophic	Current_Feeder	999	No	999	1	999
	Stephanoecidae_Group_D_X	nano-micro-phago	0_10	10_50	Siliceous	Elongated	1	Radial	Heteroploar	None	Attached	0	None	Phagotrophic	Current_Feeder	No	No	999	0	999
	Stephanoecidae_Group_E_X	nano-micro-phago	0_10	10_50	Siliceous	Elongated	1	Radial	Heteroploar	None	Attached	0	None	Phagotrophic	Current_Feeder	No	No	999	0	999
	Stephanoecidae_Group_H_X	nano-micro-phago	0_10	10_50	Siliceous	Elongated	1	Radial	Heteroploar	None	Attached	0	None	Phagotrophic	Current_Feeder	No	No	999	0	999
	Sticholonche	nano-micro-phago	100_500	100_500	Siliceous	Amoeboid	1	Bilateral	Heteroploar	None	Swimmer	0	None	Phagotrophic	999	999	Parasite	999	0	999
	Strobilidiidae_A_X	nano-micro-phago	10_50	100_500	Organic	Elongated	0	Radial	Heteropolar	None	Swimmer	0	None	Phagotrophic	Active_Ambush_Feeder	999	No	999	0	999
	Strobilidiidae_I_X	nano-micro-phago	999	999	Organic	Elongated	0	Radial	Heteroploar	None	Swimmer	0	None	Phagotrophic	Active_Ambush_Feeder	999	No	999	0	999
	Strombidiida_B_XX	nano-micro-phago	10_50	100_500	Naked	Elongated	0	Radial	Heteropolar	None	Swimmer	0	None	Phagotrophic	Cruise_Feeder	999	No	999	0	999
	Strombidiida_D_XX	nano-micro-phago	10_50	100_500	Naked	Elongated	0	Radial	Heteroploar	None	Swimmer	0	None	Phagotrophic	Cruise_Feeder	999	No	999	0	999
	Strombidiidae_B_X	nano-micro-phago	999	999	Naked	Elongated	0	Radial	Heteroploar	None	Swimmer	0	None	Phagotrophic	Cruise_Feeder	999	999	999	999	999
	Strombidiidae_G_X	nano-micro-phago	10_50	100_500	Naked	Elongated	0	Radial	Heteroploar	None	Swimmer	0	None	Phagotrophic	Cruise_Feeder	999	No	999	0	999
	Strombidiidae_H_X	nano-micro-phago	10_50	100_500	Naked	Elongated	0	Radial	Heteroploar	None	Swimmer	0	None	Phagotrophic	Cruise_Feeder	999	No	999	0	999
	Strombidiidae_I_X	nano-micro-phago	10_50	100_500	Naked	Elongated	0	Radial	Heteroploar	None	Swimmer	0	None	Phagotrophic	Cruise_Feeder	999	No	999	0	999
	Strombidiidae_J_X	nano-micro-phago	10_50	100_500	Naked	Elongated	0	Radial	Heteroploar	None	Swimmer	0	None	Phagotrophic	Cruise_Feeder	999	No	999	0	999
	Strombidiidae_L_X	nano-micro-phago	10_50	100_500	Naked	Elongated	0	Radial	Heteropolar	None	Swimmer	0	None	Phagotrophic	Cruise_Feeder	999	No	999	0	999
	Strombidiidae_M_X	nano-micro-phago	10_50	100_500	Naked	Elongated	0	Radial	Heteroploar	None	Swimmer	0	None	Phagotrophic	Cruise_Feeder	999	No	999	0	999
	Strombidiidae_O_X	nano-micro-phago	10_50	100_500	Naked	Elongated	0	Radial	Heteroploar	None	Swimmer	0	None	Phagotrophic	Cruise_Feeder	999	No	999	0	999
	Strombidiidae_Q_X	nano-micro-phago	10_50	100_500	Naked	Elongated	0	Radial	Heteroploar	None	Swimmer	0	None	Phagotrophic	Cruise_Feeder	999	No	999	0	999
	Strombidiidae_R	nano-micro-phago	10_50	100_500	Naked	Elongated	0	Radial	Heteroploar	None	Swimmer	0	None	Phagotrophic	Cruise_Feeder	999	No	999	0	999
	Strombidiidae_X	nano-micro-phago	999	999	Naked	Elongated	0	Radial	Heteropolar	None	Swimmer	0	None	Phagotrophic	Cruise_Feeder	999	999	999	999	999
	Strombidium_K	nano-micro-phago	10_50	100_500	Naked	999	0	Radial	Heteroploar	None	Swimmer	0	None	Phagotrophic	Cruise_Feeder	999	No	999	999	999
	Strombidium_M	nano-micro-phago	10_50	100_500	Naked	999	0	Radial	Heteroploar	None	Swimmer	0	None	Phagotrophic	Cruise_Feeder	999	No	999	999	999
	Strombidium_R	nano-micro-phago	10_50	100_500	Naked	999	0	Radial	Heteroploar	None	Swimmer	0	None	Phagotrophic	Cruise_Feeder	999	No	999	999	999
	TAGIRI1-lineage_X	nano-micro-phago	999	999	999	Elongated	0	Bilateral	Heteroploar	999	Swimmer	0	None	Phagotrophic	Active_Ambush_Feeder	999	999	999	999	999
	TIN_02	nano-micro-phago	999	999	Organic	Elongated	1	Asymetrical	Heteroploar	None	Swimmer	0	None	Phagotrophic	Current_Feeder	999	No	999	1	999
	Tintinnida_XX	nano-micro-phago	999	999	Organic	Elongated	1	Asymetrical	Heteroploar	None	Swimmer	0	None	Phagotrophic	Current_Feeder	999	No	999	1	999
	Tintinnidae_X	nano-micro-phago	50_100	100_500	Organic	Elongated	0	Radial	Heteroploar	None	Swimmer	0	None	Phagotrophic	999	999	999	999	1	999
	Tintinnopsis_07	nano-micro-phago	10_50	100_500	Organic	Elongated	1	Asymetrical	Heteropolar	None	Swimmer	0	None	Phagotrophic	Current_Feeder	999	No	999	1	999
	Tintinnopsis_11	nano-micro-phago	10_50	100_500	Organic	Elongated	1	Asymetrical	Heteropolar	None	Swimmer	0	None	Phagotrophic	Current_Feeder	999	No	999	1	999
	Tontoniidae_A_X	nano-micro-phago	10_50	100_500	Naked	Elongated	0	Radial	Heteroploar	None	Swimmer	0	None	Phagotrophic	Cruise_Feeder	999	No	999	0	999
	Tontoniidae_B	nano-micro-phago	10_50	100_500	Naked	Elongated	0	Radial	Heteroploar	None	Swimmer	0	None	Phagotrophic	Cruise_Feeder	999	No	999	0	999
	Undella	nano-micro-phago	10_50	100_500	Organic	Elongated	0	Asymetrical	Heteroploar	None	Swimmer	0	None	Phagotrophic	Cruise_Feeder	999	No	999	0	999
	Undellidae_X	nano-micro-phago	10_50	100_500	Organic	Elongated	0	Asymetrical	Heteroploar	None	Swimmer	0	None	Phagotrophic	Cruise_Feeder	999	No	999	0	999
	Ventricleftida_XX	nano-micro-phago	10_50	10_50	Organic	Elongated	0	Bilateral	Heteropolar	None	Gliding	0	None	Phagotrophic	Active_Ambush_Feeder	999	No	999	0	999
	Vermamoebidae	nano-micro-phago	10_50	10_50	Naked	Amoeboid	0	Asymetrical	Heteropolar	None	Gliding	0	None	Phagotrophic	Active_Ambush_Feeder	No	No	999	1	999
	Warnowia	nano-micro-phago	10_50	50_100	Naked	Elongated	0	Asymetrical	Heteroploar	None	Swimmer	0	None	Phagotrophic	Cruise_Feeder	999	No	999	0	999
	Xystonella	nano-micro-phago	100_500	100_500	Organic	Elongated	0	Asymetrical	Heteroploar	None	Swimmer	0	None	Phagotrophic	Cruise_Feeder	999	No	999	0	999
6	Aplanochytrium	pico-phago	0_10	0_10	Organic	Round	0	Bilateral	Heteroploar	Round	Gliding	0	None	Saprotrophic	Passive_Ambush_Feeder	No	No	999	1	999
	Bigelowiella	pico-phago	0_10	10_50	Naked	Amoeboid	0	Bilateral	Heteroploar	None	Gliding	1	Endosymbiotic	Phagotrophic	Active_Ambush_Feeder	Facultative_Photosymbiosis	No	999	1	999
	Caecitellus	pico-phago	0_10	10_50	Naked	Round	0	Bilateral	Heteropolar	None	Gliding	0	None	Phagotrophic	Active_Ambush_Feeder	No	No	999	0	999
	Cafeteria	pico-phago	0_10	10_50	Naked	Round	0	Bilateral	Heteropolar	None	Swimmer	0	None	Phagotrophic	Cruise_Feeder	No	No	999	0	999
	Cryothecomonas	pico-phago	0_10	10_50	Naked	Elongated	0	Bilateral	Heteroploar	None	Swimmer	0	None	Phagotrophic	Cruise_Feeder	999	No	999	0	999
	Goniomonas	pico-phago	0_10	10_50	Naked	Elongated	0	Bilateral	Heteroploar	None	Swimmer	0	None	Phagotrophic	Active_Ambush_Feeder	999	No	999	0	999
	Katablepharidales_XX	pico-phago	0_10	10_50	Naked	Elongated	0	Bilateral	Heteroploar	None	Swimmer	0	None	Phagotrophic	Active_Ambush_Feeder	999	No	999	0	999
	Kofoidinium	pico-phago	10_50	500_	Naked	Round	0	Bilateral	Heteroploar	None	Floater	0	None	Phagotrophic	Active_Ambush_Feeder	999	999	999	0	999
	Massisteria	pico-phago	0_10	10_50	Naked	Round	0	Asymetrical	Heteropolar	None	Swimmer	0	None	Phagotrophic	Cruise_Feeder	999	No	999	0	999
	MAST-10_XXX	pico-phago	0_10	0_10	Naked	Round	0	Bilateral	Heteroploar	None	Gliding	0	None	Phagotrophic	Active_Ambush_Feeder	No	No	999	0	999
	MAST-11_XXX	pico-phago	0_10	0_10	Naked	Round	0	Bilateral	Heteroploar	None	Gliding	0	None	Phagotrophic	Active_Ambush_Feeder	No	No	999	0	999
	MAST-12B_XX	pico-phago	0_10	0_10	Naked	Round	0	Bilateral	Heteropolar	None	Gliding	0	None	Phagotrophic	Active_Ambush_Feeder	No	No	999	0	999
	MAST-1A_XX	pico-phago	0_10	0_10	Naked	Round	0	Bilateral	Heteroploar	None	Gliding	0	None	Phagotrophic	Active_Ambush_Feeder	No	No	999	0	999
	MAST-1B_XX	pico-phago	0_10	0_10	Naked	Round	0	Bilateral	Heteroploar	None	Gliding	0	None	Phagotrophic	Active_Ambush_Feeder	No	No	999	0	999
	MAST-1C_XX	pico-phago	0_10	0_10	Naked	Round	0	Bilateral	Heteroploar	None	Gliding	0	None	Phagotrophic	Active_Ambush_Feeder	No	No	999	0	999
	MAST-1D_XX	pico-phago	0_10	0_10	Naked	Round	0	Bilateral	Heteroploar	None	Gliding	0	None	Phagotrophic	Active_Ambush_Feeder	No	No	999	0	999
	MAST-25_XXX	pico-phago	999	999	Naked	Round	0	Bilateral	Heteroploar	None	Gliding	0	None	Phagotrophic	Active_Ambush_Feeder	No	No	999	0	999
	MAST-2C_XX	pico-phago	0_10	0_10	Naked	Round	0	Bilateral	Heteropolar	None	Gliding	0	None	Phagotrophic	Active_Ambush_Feeder	No	No	999	0	999
	MAST-2D_XX	pico-phago	0_10	0_10	Naked	Round	0	Bilateral	Heteroploar	None	Gliding	0	None	Phagotrophic	Active_Ambush_Feeder	No	No	999	0	999
	MAST-3A_XX	pico-phago	0_10	0_10	Naked	Round	0	Bilateral	Heteroploar	None	Gliding	0	None	Phagotrophic	Active_Ambush_Feeder	No	No	999	0	999
	MAST-3B_XX	pico-phago	0_10	0_10	Naked	Round	0	Bilateral	Heteropolar	None	Gliding	0	None	Phagotrophic	Active_Ambush_Feeder	No	No	999	0	999
	MAST-3C_XX	pico-phago	0_10	0_10	Naked	Round	0	Bilateral	Heteroploar	None	Gliding	0	None	Phagotrophic	Active_Ambush_Feeder	No	No	999	0	999
	MAST-3D_XX	pico-phago	0_10	0_10	Naked	Round	0	Bilateral	Heteroploar	None	Gliding	0	None	Phagotrophic	Active_Ambush_Feeder	No	No	999	0	999
	MAST-3E_XX	pico-phago	0_10	0_10	Naked	Round	0	Bilateral	Heteroploar	None	Gliding	0	None	Phagotrophic	Active_Ambush_Feeder	No	No	999	0	999
	MAST-3F_XX	pico-phago	0_10	0_10	Naked	Round	0	Bilateral	Heteroploar	None	Gliding	0	None	Phagotrophic	Active_Ambush_Feeder	No	No	999	0	999
	MAST-3G_XX	pico-phago	0_10	0_10	Naked	Round	0	Bilateral	Heteroploar	None	Gliding	0	None	Phagotrophic	Active_Ambush_Feeder	No	No	999	0	999
	MAST-3H_XX	pico-phago	0_10	0_10	Naked	Round	0	Bilateral	Heteroploar	None	Gliding	0	None	Phagotrophic	Active_Ambush_Feeder	No	No	999	0	999
	MAST-3I_XX	pico-phago	0_10	0_10	Naked	Round	0	Bilateral	Heteroploar	None	Gliding	0	None	Phagotrophic	Active_Ambush_Feeder	No	No	999	0	999
	MAST-3J_XX	pico-phago	0_10	0_10	Naked	Round	0	Bilateral	Heteroploar	None	Gliding	0	None	Phagotrophic	Active_Ambush_Feeder	No	No	999	0	999
	MAST-3K_XX	pico-phago	0_10	0_10	Naked	Round	0	Bilateral	Heteroploar	None	Gliding	0	None	Phagotrophic	Active_Ambush_Feeder	No	No	999	0	999
	MAST-3L_XX	pico-phago	0_10	0_10	Naked	Round	0	Bilateral	Heteropolar	None	Gliding	0	None	Phagotrophic	Active_Ambush_Feeder	No	No	999	0	999
	MAST-4A_XX	pico-phago	0_10	0_10	Naked	Round	0	Bilateral	Heteroploar	None	Gliding	0	None	Phagotrophic	Active_Ambush_Feeder	No	No	999	0	999
	MAST-4B_XX	pico-phago	0_10	0_10	Naked	Round	0	Bilateral	Heteroploar	None	Gliding	0	None	Phagotrophic	Active_Ambush_Feeder	No	No	999	0	999
	MAST-4C_XX	pico-phago	0_10	0_10	Naked	Round	0	Bilateral	Heteroploar	None	Gliding	0	None	Phagotrophic	Active_Ambush_Feeder	No	No	999	0	999
	MAST-4D_XX	pico-phago	0_10	0_10	Naked	Round	0	Bilateral	Heteroploar	None	Gliding	0	None	Phagotrophic	Active_Ambush_Feeder	No	No	999	0	999
	MAST-4E_XX	pico-phago	0_10	0_10	Naked	Round	0	Bilateral	Heteroploar	None	Gliding	0	None	Phagotrophic	Active_Ambush_Feeder	No	No	999	0	999
	MAST-4F_XX	pico-phago	0_10	0_10	Naked	Round	0	Bilateral	Heteroploar	None	Gliding	0	None	Phagotrophic	Active_Ambush_Feeder	No	No	999	0	999
	MAST-6_XXX	pico-phago	0_10	0_10	Naked	Round	0	Bilateral	Heteroploar	None	Gliding	0	None	Phagotrophic	Active_Ambush_Feeder	No	No	999	0	999
	MAST-7A_XX	pico-phago	0_10	0_10	Naked	Round	0	Bilateral	Heteroploar	None	Gliding	0	None	Phagotrophic	Active_Ambush_Feeder	No	No	999	0	999
	MAST-7B_XX	pico-phago	0_10	0_10	Naked	Round	0	Bilateral	Heteroploar	None	Gliding	0	None	Phagotrophic	Active_Ambush_Feeder	No	No	999	0	999
	MAST-7C_XX	pico-phago	0_10	0_10	Naked	Round	0	Bilateral	Heteroploar	None	Gliding	0	None	Phagotrophic	Active_Ambush_Feeder	No	No	999	0	999
	MAST-7D_XX	pico-phago	0_10	0_10	Naked	Round	0	Bilateral	Heteroploar	None	Gliding	0	None	Phagotrophic	Active_Ambush_Feeder	No	No	999	0	999
	MAST-7E_XX	pico-phago	0_10	0_10	Naked	Round	0	Bilateral	Heteroploar	None	Gliding	0	None	Phagotrophic	Active_Ambush_Feeder	No	No	999	0	999
	MAST-8A_XX	pico-phago	0_10	0_10	Naked	Round	0	Bilateral	Heteropolar	None	Gliding	0	None	Phagotrophic	Active_Ambush_Feeder	No	No	999	0	999
	MAST-8B_XX	pico-phago	0_10	0_10	Naked	Round	0	Bilateral	Heteroploar	None	Gliding	0	None	Phagotrophic	Active_Ambush_Feeder	No	No	999	0	999
	MAST-8C_XX	pico-phago	0_10	0_10	Naked	Round	0	Bilateral	Heteroploar	None	Gliding	0	None	Phagotrophic	Active_Ambush_Feeder	No	No	999	0	999
	MAST-8D_XX	pico-phago	0_10	0_10	Naked	Round	0	Bilateral	Heteroploar	None	Gliding	0	None	Phagotrophic	Active_Ambush_Feeder	No	No	999	0	999
	MAST-8E_XX	pico-phago	0_10	0_10	Naked	Round	0	Bilateral	Heteroploar	None	Gliding	0	None	Phagotrophic	Active_Ambush_Feeder	No	No	999	0	999
	MAST-9A_XX	pico-phago	0_10	0_10	Naked	Round	0	Bilateral	Heteroploar	None	Gliding	0	None	Phagotrophic	Active_Ambush_Feeder	No	No	999	0	999
	MAST-9C_XX	pico-phago	0_10	0_10	Naked	Round	0	Bilateral	Heteropolar	None	Gliding	0	None	Phagotrophic	Active_Ambush_Feeder	No	No	999	0	999
	Mataza-lineage_X	pico-phago	0_10	0_10	Organic	Round	0	Bilateral	Heteropolar	Round	Swimmer	0	None	Phagotrophic	Active_Ambush_Feeder	999	No	999	0	999
	Minorisa	pico-phago	0_10	0_10	Naked	Round	0	Bilateral	Heteroploar	None	Gliding	0	None	Phagotrophic	Active_Ambush_Feeder	999	No	999	1	999
	Noctiluca	pico-phago	100_500	500_	Naked	Round	0	Bilateral	Heteroploar	None	Floater	0	None	Phagotrophic	Active_Ambush_Feeder	999	No	999	1	Haplodiplont
	NPK2-lineage_X	pico-phago	0_10	10_50	Naked	Amoeboid	0	Bilateral	Heteroploar	None	Gliding	0	None	Phagotrophic	Active_Ambush_Feeder	999	No	999	1	999
	Picozoa	pico-phago	0_10	0_10	Naked	Round	0	Bilateral	Heteroploar	None	Swimmer	0	None	Phagotrophic	999	999	999	999	0	999
	Protaspa-lineage_X	pico-phago	0_10	50_100	Organic	Elongated	0	Bilateral	Heteroploar	None	Gliding	0	None	Phagotrophic	Active_Ambush_Feeder	999	No	999	0	999
	Pseudobodo	pico-phago	0_10	10_50	Naked	Round	0	Bilateral	Heteropolar	None	Attached	0	None	Phagotrophic	Current_Feeder	No	No	999	0	999
	Spatulodinium	pico-phago	50_100	100_500	Naked	Round	0	Bilateral	Heteropolar	None	Floater	0	None	Phagotrophic	Active_Ambush_Feeder	999	No	999	0	999
	Spumella	pico-phago	10_50	10_50	Naked	Round	0	Bilateral	Heteropolar	None	Swimmer	0	None	Phagotrophic	Cruise_Feeder	999	No	999	0	999
	Telonema-Group-1	pico-phago	0_10	10_50	Naked	Elongated	0	Bilateral	Heteropolar	None	Swimmer	0	None	Phagotrophic	Active_Ambush_Feeder	999	No	999	0	999
	Telonemia_XXXX	pico-phago	0_10	10_50	Naked	Elongated	0	Bilateral	Heteroploar	None	Swimmer	0	None	Phagotrophic	Active_Ambush_Feeder	999	No	999	0	999
	Telonemia-Group-1_X	pico-phago	0_10	10_50	Naked	Elongated	0	Bilateral	Heteroploar	None	Swimmer	0	None	Phagotrophic	Active_Ambush_Feeder	999	No	999	0	999
	Telonemia-Group-2_X	pico-phago	0_10	0_50	Naked	Elongated	0	Bilateral	Heteroploar	None	Swimmer	0	None	Phagotrophic	Active_Ambush_Feeder	999	No	999	0	999
	Thaumatomonadida_XX	pico-phago	0_10	50_100	Siliceous	Round	0	Bilateral	Heteropolar	None	Gliding	0	None	Phagotrophic	Active_Ambush_Feeder	999	No	999	0	999
